# Supplementary material for: Tourism trends in the world׳s main destinations before and after the 2008 financial crisis using UNWTO official data
Source: Data Brief. 2016 Apr 1;7:1063–9. doi: 10.1016/j.dib.2016.03.043 (PMC5063797; doi:10.1016/j.dib.2016.03.043)
Supplement: Supplementary file 2 — Supplementary material [file mmc2.zip]

Archive with 2 entries (2 files):
- Dataset_dib.xls
- Tables and figures_dib_R2.docx
