# Supplementary material for: Tourism trends in the world׳s main destinations before and after the 2008 financial crisis using UNWTO official data
Source: Data Brief. 2016 Apr 1;7:1063–9. doi: 10.1016/j.dib.2016.03.043 (PMC5063797; doi:10.1016/j.dib.2016.03.043)
Supplement: Supplementary file 2 — Supplementary material [file mmc2.zip › Dataset_dib.xls]

## Sheet: UNWTO growth rates
		EXPENDITURE per TOURIST											OVERNIGHT STAYS											EXPENDITURE											InbExp-GDP											ROOMS
		Annual %											Annual %											Annual %											Annual %											Yearly
		growth rates											growth rates											growth rates											growth rates											Groth rates
Country Name	code	2000	2001	2002	2003	2004	2005	2006	2007	2008	2009	2010	2000	2001	2002	2003	2004	2005	2006	2007	2008	2009	2010	2000	2001	2002	2003	2004	2005	2006	2007	2008	2009	2010	2000	2001	2002	2003	2004	2005	2006	2007	2008	2009	2010	2000	2001	2002	2003
Austria	AUT	-10.5355	0.0319159	4.66827	19.6505	12.2914	3.97023	0.647662	8.95032	9.33364	-10.4726	-4.04711	2.94842	1.1011	2.37074	2.50927	1.55153	2.98338	1.58881	2.48656	5.5938	-2.64418	3.0391	-7.89772	1.13337	7.14968	22.6528	14.0336	7.07205	2.24677	11.6594	15.4495	-12.8399	-1.13101	2.08432	1.13848	-1.50083	0.937976	-0.510665	1.20699	-3.19724	-3.68266	10.3547	-14.4774	3.62163	-1.81031	0.533443	-1.94593	-0.0427963
China	CHN	-0.0474642	3.33439	3.09361	-3.95629	17.1346	2.35301	9.36131	1.02659	10.6844	0.733647	7.52263	15.462	6.20577	10.9627	-10.4149	26.6636	12.0878	6.6312	9.63076	-3.05373	-4.0981	9.41327	15.4072	9.74708	14.3955	-13.9592	48.3669	14.7253	16.6133	10.7562	7.30438	-3.39452	17.644	5.99729	-0.702083	4.24433	-23.7717	26.0439	-1.89807	-2.97993	-13.9387	-18.4859	-11.0056	-3.18595	6.60592	-13.9134	9.91669	10.6551
France	FRA	-3.3209	2.24665	3.12431	16.4209	14.2391	-1.53446	1.37902	12.7402	8.59784	-10.3874	-5.70387	5.52723	-2.57546	2.40685	-2.55025	-0.819476	0.745637	3.90462	3.76944	-2.02219	-3.09778	1.15158	2.02277	-0.386672	5.60636	13.4519	13.3029	-0.800261	5.33749	16.9899	6.40178	-13.1634	-4.61797	12.1686	-1.44747	-3.11994	-7.44822	-0.889353	-5.61722	0.467136	1.77231	2.53158	-14.7687	1.44575	0.958912	1.92099	0.52074	-0.0563269
Germany	DEU	-11.2022	3.0094	9.73975	10.1553	10.4479	4.31856	2.49058	4.55203	6.22813	-8.67205	-6.7615	10.9079	-5.91055	0.604669	2.39301	9.44617	6.76863	9.62326	3.61492	1.89591	-2.66838	10.962	-1.51617	-3.07902	10.4033	12.7913	20.8809	11.3795	12.3535	8.3315	8.24211	-11.109	3.45932	11.3047	-3.1078	2.98583	-5.95969	8.09082	8.41216	7.81585	-5.92098	5.08713	-11.2989	7.11117	0.960255	0.851015	0.830381	0.047428
Italy	ITA	-13.9218	-2.40097	4.11958	16.1729	24.1373	2.87943	-3.4916	4.21652	7.93747	-14.9903	-5.33013	12.7752	-3.929	0.596517	-0.489962	-6.39582	-1.50522	12.4476	6.32276	-2.10748	1.18173	0.895025	-2.92516	-6.23563	4.74067	15.6037	16.1977	1.33087	8.52139	10.8059	5.66271	-13.9857	-4.48281	6.28178	-7.96547	-4.37868	-5.89745	1.69785	-2.76288	4.33306	-2.73778	2.83415	-14.5528	1.71204	1.08615	0.979467	1.09932	1.35817
Mexico	MEX	3.57633	4.84514	4.64001	11.0081	4.48757	3.74189	6.86519	4.21202	-1.27996	-12.6013	-3.39534	8.39153	-4.02597	-0.721858	-5.09483	10.4634	6.29062	-2.56445	1.18485	6.13256	-2.55113	4.22447	12.268	0.62411	3.88466	5.35247	15.4206	10.2679	4.12468	5.44677	4.7741	-14.8309	0.685696	-7.05188	-6.08987	-0.335039	-2.45597	6.58496	-1.15372	-7.18407	-3.12874	20.5811	-16.0529	-12.8806	0.534308	8.59855	2.48077	5.7092
Spain	ESP	-5.34486	-1.01968	1.16619	22.3974	10.556	-0.47312	4.52947	11.7187	11.1186	-7.02792	-2.10953	2.11928	4.65918	3.63636	1.03912	3.09907	6.64505	3.73788	1.1413	-2.51253	-8.76696	0.956342	-3.33886	3.59199	4.84496	23.6692	13.9822	6.14049	8.43666	12.9938	8.32667	-15.1787	-1.17336	3.19501	-1.45565	-7.42013	-3.3015	-3.4413	-3.00985	0.047224	-3.51266	3.44138	-15.6315	7.33628	0.687873	1.26031	4.05634	3.84159
Turkey	TUR	5.5317	17.2012	-0.332756	6.35829	-4.58776	0.256807	-2.51493	-19.4017	5.43863	-2.93471	-5.40709	39.0686	12.487	18.6126	4.30805	26.1225	20.4862	-6.69363	38.0947	14.0495	1.32586	3.89903	46.7615	31.836	18.2179	10.9403	20.3363	20.7956	-9.04023	11.3021	20.2522	-1.64776	-1.71889	38.1632	78.57	-0.525141	-15.0703	-6.67323	0.199768	-14.1868	-8.58777	33.2573	-3.24399	-10.4443	1.83637	13.6348	7.29923	6.32202
United Kingdom	GBR	-2.15015	-3.54633	0.113234	8.1583	7.30611	-2.88858	1.66273	9.25231	-1.63947	-10.9405	5.29965	-0.552676	-9.6071	6.31494	2.15179	12.6871	9.19464	9.3263	0.704639	-2.35828	-6.44615	0.340438	-2.69095	-12.8127	6.43532	10.4856	20.9201	6.04047	11.1441	10.0221	-3.95908	-16.6814	5.65813	0.215689	-14.1321	-8.72639	-6.17692	6.3613	12.3907	-7.43433	1.83348	29.8865	-23.0475	4.25407	2.8	2.77497	3.91485	1.44417
United States	USA	2.68856	-1.47722	3.06275	2.80477	1.90469	3.00832	1.19601	1.61575	10.6808	-7.56942	1.19658	5.62576	-8.41368	-7.13022	-5.42209	11.8104	6.76995	3.59915	9.81031	3.50852	-5.14307	8.79517	8.46558	-9.76661	-4.28586	-2.7694	13.94	9.98193	4.83822	11.5846	14.564	-12.3232	10.097	1.94793	-12.7029	-7.48853	-7.13169	7.10547	3.27562	-1.0733	6.40252	12.4574	-16.1907	13.53	5.12821	2.43902	4.70319	0.413004
[truncated: 18 more columns]

## Sheet: GDP growth rates
Data Source	World Development Indicators
Last Updated Date	2015-10-14
Country Name	Country Code	2000	2001	2002	2003	2004	2005	2006	2007	2008	2009	2010
Austria	AUT	3.36839	1.35051	1.65587	0.756149	2.70573	2.14072	3.35083	3.62148	1.54729	-3.7991	1.88012
China	CHN	8.42928	8.29837	9.09091	10.02	10.0756	11.3524	12.6882	14.195	9.62338	9.23355	10.6317
France	FRA	3.87516	1.95445	1.11846	0.819533	2.78642	1.60772	2.37494	2.3615	0.195293	-2.94134	1.96566
Germany	DEU	2.98491	1.69529	0.0107565	-0.720508	1.18068	0.706561	3.71	3.26978	1.05211	-5.63795	4.09077
Italy	ITA	3.71015	1.7728	0.250778	0.15265	1.58327	0.949621	2.0064	1.47412	-1.04982	-5.48138	1.71058
Mexico	MEX	5.29647	-0.605492	0.131917	1.42267	4.29571	3.03257	5.00139	3.14823	1.40029	-4.70034	5.1102
Spain	ESP	5.2891	4.00108	2.8798	3.18756	3.16675	3.72304	4.17413	3.76895	1.11593	-3.57379	0.0138048
Turkey	TUR	6.77446	-5.69748	6.16384	5.26527	9.36281	8.40162	6.89349	4.66858	0.658838	-4.82588	9.15695
United Kingdom	GBR	3.76886	2.66454	2.45228	4.30044	2.45389	2.80655	3.0421	2.55564	-0.332044	-4.31062	1.91138
United States	USA	4.09218	0.975982	1.78613	2.80678	3.78574	3.34522	2.66663	1.77857	-0.291622	-2.77553	2.53192
